# Supplementary material for: Food-Grade Metal Oxide Nanoparticles Exposure Alters Intestinal Microbial Populations, Brush Border Membrane Functionality and Morphology, In Vivo (Gallus gallus)
Source: Antioxidants (Basel). 2023 Feb 9;12(2):431. doi: 10.3390/antiox12020431 (PMC9952780; doi:10.3390/antiox12020431)
Supplement: Supplementary file 1 [file antioxidants-12-00431-s001.zip]

Archive with 1 entries (1 files):
- antioxidants-2201988-supplementary.pdf
